# Supplementary material for: Dysregulation of AMPA Receptor Trafficking and Intracellular Vesicular Sorting in the Prefrontal Cortex of Dopamine Transporter Knock-Out Rats
Source: Biomolecules. 2023 Mar 11;13(3):516. doi: 10.3390/biom13030516 (PMC10046215; doi:10.3390/biom13030516)
Supplement: Supplementary file 1 [file biomolecules-13-00516-s001.zip]

Archive with 1 entries (1 files):
- biomolecules-2194260-supplementary.pdf
